# Supplementary material for: Posterior samples of the parameters of binary black holes from Advanced LIGO, Virgo’s second observing run
Source: Sci Data. 2019 Jun 3;6:81. doi: 10.1038/s41597-019-0086-6 (PMC6547676; doi:10.1038/s41597-019-0086-6)
Supplement: Supplementary file 1 — Download metadata file [file 41597_2019_86_MOESM1_ESM.zip]

Archive with 3 entries (3 files):
- s_De710B_study.txt
- a_De710B_assay.txt
- i_Investigation.txt
