# Supplementary material for: Posterior samples of the parameters of binary black holes from Advanced LIGO, Virgo’s second observing run
Source: Sci Data. 2019 Jun 3;6:81. doi: 10.1038/s41597-019-0086-6 (PMC6547676; doi:10.1038/s41597-019-0086-6)
Supplement: Supplementary file 1 — Download metadata file [file 41597_2019_86_MOESM1_ESM.zip › s_De710B_study.txt]

Source Name	Characteristics[environment type]	Term Source REF	Term Accession Number	Protocol REF	Sample Name
Gravitational-Wave Open Science Center	outer space	ENVO	ENVO:01000637	Bayesian inference	GW170104 data
Gravitational-Wave Open Science Center	outer space	ENVO	ENVO:01000637	Bayesian inference	GW170608 data
Gravitational-Wave Open Science Center	outer space	ENVO	ENVO:01000637	Bayesian inference	GW170814 data
Gravitational-Wave Open Science Center	outer space	ENVO	ENVO:01000637	Bayesian inference	GW170729 data
Gravitational-Wave Open Science Center	outer space	ENVO	ENVO:01000637	Bayesian inference	GW170809 data
Gravitational-Wave Open Science Center	outer space	ENVO	ENVO:01000637	Bayesian inference	GW170818 data
Gravitational-Wave Open Science Center	outer space	ENVO	ENVO:01000637	Bayesian inference	GW170823 data
