# Supplementary material for: Posterior samples of the parameters of binary black holes from Advanced LIGO, Virgo’s second observing run
Source: Sci Data. 2019 Jun 3;6:81. doi: 10.1038/s41597-019-0086-6 (PMC6547676; doi:10.1038/s41597-019-0086-6)
Supplement: Supplementary file 1 — Download metadata file [file 41597_2019_86_MOESM1_ESM.zip › a_De710B_assay.txt]

Sample Name	Protocol REF	Assay Name	Raw Data File	Comment[Data Repository]	Comment[Data Record Accession]	Comment[Data Record URI]
GW170104 data	Posterior probability density functions	posteriors for binary black hole merger GW170104	posteriors/GW170104/gw170104_posteriors_thinned.hdf	Zenodo	doi:10.5281/zenodo.2652488	https://doi.org/10.5281/zenodo.2652488
GW170608 data	Posterior probability density functions	posteriors for binary black hole merger GW170608	posteriors/GW170608/gw170608_posteriors_thinned.hdf	Zenodo	doi:10.5281/zenodo.2652488	https://doi.org/10.5281/zenodo.2652488
GW170814 data	Posterior probability density functions	posteriors for binary black hole merger GW170814	posteriors/GW170814/gw170814_posteriors_thinned.hdf	Zenodo	doi:10.5281/zenodo.2652488	https://doi.org/10.5281/zenodo.2652488
GW170729 data	Posterior probability density functions	posteriors for binary black hole merger GW170729	posteriors/GW170729/gw170729_posteriors_thinned.hdf	Zenodo	doi:10.5281/zenodo.2652488	https://doi.org/10.5281/zenodo.2652488
GW170809 data	Posterior probability density functions	posteriors for binary black hole merger GW170809	posteriors/GW170809/gw170809_posteriors_thinned.hdf	Zenodo	doi:10.5281/zenodo.2652488	https://doi.org/10.5281/zenodo.2652488
GW170818 data	Posterior probability density functions	posteriors for binary black hole merger GW170818	posteriors/GW170818/gw170818_posteriors_thinned.hdf	Zenodo	doi:10.5281/zenodo.2652488	https://doi.org/10.5281/zenodo.2652488
GW170823 data	Posterior probability density functions	posteriors for binary black hole merger GW170823	posteriors/GW170823/gw170823_posteriors_thinned.hdf	Zenodo	doi:10.5281/zenodo.2652488	https://doi.org/10.5281/zenodo.2652488
