# Supplementary material for: Posterior samples of the parameters of binary black holes from Advanced LIGO, Virgo’s second observing run
Source: Sci Data. 2019 Jun 3;6:81. doi: 10.1038/s41597-019-0086-6 (PMC6547676; doi:10.1038/s41597-019-0086-6)
Supplement: Supplementary file 1 — Download metadata file [file 41597_2019_86_MOESM1_ESM.zip › i_Investigation.txt]

# Investigation File generated for Scientific Data with Investigation File Authoring Tool version 0.1.0 on 15/05/2019 - This metadata file is CC0
ONTOLOGY SOURCE REFERENCE
Term Source Name	ENVO	ERO	NPO	NCIT	OBI
Term Source File	http://data.bioontology.org/ontologies/ENVO	http://data.bioontology.org/ontologies/ERO	http://data.bioontology.org/ontologies/NPO	http://data.bioontology.org/ontologies/NCIT	http://data.bioontology.org/ontologies/OBI
Term Source Version		2013-08-02	2011-12-08 (yyyy-mm-dd)	17.06d	2014-08-18
Term Source Description	Environment Ontology	Eagle-I Research Resource Ontology	NanoParticle Ontology	National Cancer Institute Thesaurus	Ontology for Biomedical Investigations
INVESTIGATION
Investigation Identifier
Investigation Title
Investigation Description
Investigation Submission Date
Investigation Public Release Date
INVESTIGATION PUBLICATIONS
Investigation PubMed ID
Investigation Publication DOI
Investigation Publication Author List
Investigation Publication Title
Investigation Publication Status
Investigation Publication Status Term Accession Number
Investigation Publication Status Term Source REF
INVESTIGATION CONTACTS
Investigation Person Last Name
Investigation Person Mid Initials
Investigation Person First Name
Investigation Person Address
Investigation Person Phone
Investigation Person Fax
Investigation Person Email
Investigation Person Affiliation
Investigation Person Roles
Investigation Person Roles Term Accession Number
Investigation Person Roles Term Source REF
STUDY
Study Identifier	10.1038/s41597-019-0086-6
Study Title	Posterior samples of the parameters of binary black holes from Advanced LIGO, Virgo’s second observing run
Study Submission Date	28/11/2018
Study Public Release Date	03/06/2019
Study Description	https://www.nature.com/articles/s41597-019-0086-6
Study File Name	s_De710B_study.txt
Comment[Subject Keywords]	""
Comment[Manuscript Licence]	CC BY-4.0
Comment[Experimental Metadata Licence]	CC0
Comment[Supplementary Information File Name]
Comment[Supplementary Information File Type]
Comment[Supplementary Information File URL]
Comment[Data Repository]	Zenodo
Comment[Data Record Accession]	doi:10.5281/zenodo.2652488
Comment[Data Record URI]	https://doi.org/10.5281/zenodo.2652488
STUDY DESIGN DESCRIPTORS
Study Design Type	data analysis objective	modeling and simulation objective
Study Design Type Term Accession Number	ERO:0100036	ERO:0100102
Study Design Type Term Source REF	ERO	ERO
STUDY PUBLICATIONS
Study PubMed ID
Study Publication DOI
Study Publication Author List
Study Publication Title
Study Publication Status
Study Publication Status Term Accession Number
Study Publication Status Term Source REF
STUDY FACTORS
Study Factor Name
Study Factor Type
Study Factor Type Term Accession Number
Study Factor Type Term Source REF
STUDY ASSAYS
Study Assay Measurement Type	parameter
Study Assay Measurement Type Term Accession Number	http://purl.bioontology.org/ontology/npo#NPO_1680
Study Assay Measurement Type Term Source REF	NPO
Study Assay Technology Type	Mathematical Model
Study Assay Technology Type Term Accession Number	NCIT:C16870
Study Assay Technology Type Term Source REF	NCIT
Study Assay Technology Platform	""
Study Assay File Name	a_De710B_assay.txt
STUDY PROTOCOLS
Study Protocol Name	Bayesian inference	Posterior probability density functions
Study Protocol Type	information acquisition	data transformation
Study Protocol Type Term Accession Number	OBI:0600013	OBI:0200000
Study Protocol Type Term Source REF	OBI	ERO
Study Protocol Description		
Study Protocol URI	""	""
Study Protocol Version		
Study Protocol Parameters Name	""	""
Study Protocol Parameters Name Term Accession Number	""	""
Study Protocol Parameters Name Term Source REF	""	""
Study Protocol Components Name	""	""
Study Protocol Components Type	""	""
Study Protocol Components Type Term Accession Number	""	""
Study Protocol Components Type Term Source REF	""	""
STUDY CONTACTS
Study Person Last Name	De	Biwer	Capano	Nitz	Brown
Study Person First Name	Soumi	Christopher M.	Collin D.	Alexander H.	Duncan A.
Study Person Mid Initials
Study Person Email	sde101@syr.edu	""	""	""	""
Study Person Phone
Study Person Fax
Study Person Address
Study Person Affiliation	Department of Physics, Syracuse University, Syracuse, NY, 13244, USA	Computer, Computational, and Statistical Sciences Division, Los Alamos National Laboratory, Los Alamos, NM, 87545, USA	Albert-Einstein-Institut, Max-Planck-Institut für Gravitationsphysik, D-30167, Hannover, Germany	Albert-Einstein-Institut, Max-Planck-Institut für Gravitationsphysik, D-30167, Hannover, Germany	Department of Physics, Syracuse University, Syracuse, NY, 13244, USA
Study Person Roles
Study Person Roles Term Accession Number
Study Person Roles Term Source REF
Comment[Study Person ORCID]	0000-0002-3316-5149	""	""	""	""
Comment[Funder]
Comment[FundRef ID]
Comment[Funder Term Source REF]
Comment[Grant Identifier]
